# Supplementary material for: Synthesis and Characterization of Dimeric Artesunate Glycerol Monocaprylate Conjugate and Formulation of Nanoemulsion Preconcentrate
Source: Molecules. 2023 Jul 4;28(13):5208. doi: 10.3390/molecules28135208 (PMC10343907; doi:10.3390/molecules28135208)
Supplement: Supplementary file 1 [file molecules-28-05208-s001.zip]

Archive with 1 entries (1 files):
- molecules-2470442-supplementary.pdf
